# Supplementary material for: Bone Mineral Density Changes in Long-Term Kidney Transplant Recipients: A Real-Life Cohort Study of Native Vitamin D Supplementation
Source: Nutrients. 2022 Jan 13;14(2):323. doi: 10.3390/nu14020323 (PMC8780110; doi:10.3390/nu14020323)
Supplement: Supplementary file 1 [file nutrients-14-00323-s001.zip]

Archive with 1 entries (1 files):
- nutrients-1537697-supplementary.pdf
